# Supplementary material for: Properties investigations of rape stalks fermented by different salt concentration: Effect of volatile compounds and physicochemical indexes
Source: Food Chem X. 2023 Jun 10;18:100746. doi: 10.1016/j.fochx.2023.100746 (PMC10314211; doi:10.1016/j.fochx.2023.100746)
Supplement: Supplementary data 2 [file mmc2.zip]

Archive with 12 entries (12 files):
- GCMS fresh sample chromatogram.png
- GCMS12% sample chromatogram.png
- GCMS14% sample chromatogram.png
- GCMS16% sample chromatogram.png
- GCMS18% sample chromatogram.png
- GCMS20% sample chromatogram.png
- HPLC fresh sample chromatogram.png
- HPLC12% sample chromatogram.png
- HPLC14% sample chromatogram.png
- HPLC16% sample chromatogram.png
- HPLC18% sample chromatogram.png
- HPLC20% sample chromatogram.png
